# Supplementary material for: Evaluating the Barcelona Music Reward Questionnaire and semantic differential profile scale for adults with major depressive disorder and suicidal ideation
Source: PLOS Ment Health. 2025 Sep 5;2(9):e0000361. doi: 10.1371/journal.pmen.0000361 (PMC12798206; doi:10.1371/journal.pmen.0000361)
Supplement: S1 File — (XLSX) [file pmen.0000361.s001.xlsx]

## Sheet: BMRQ
Group	Musical Seeking	Emotion Evocation	Mood Regulation	Sensory Motor	Social	Overall Music Reward
1	48	43	39	30	44	36
1	34	47	37	48	40	38
1	29	57	32	16	30	26
1	35	58	53	26	47	42
1	53	47	46	49	54	49
1	31	16	12	13	19	4
1	57	55	48	61	62	59
1	58	42	17	41	57	38
1	42	48	47	47	42	44
1	51	59	65	40	25	50
1	36	47	37	45	49	39
1	25	35	46	46	46	35
1	56	47	58	53	52	55
1	36	43	46	52	50	44
1	20	26	11	27	24	9
1	51	62	60	61	39	59
1	60	50	47	40	53	49
1	60	63	56	62	68	66
1	39	37	42	30	25	29
2	28	58	42	26	33	33
2	55	62	62	51	64	62
2	35	48	41	30	51	37
2	50	55	59	53	63	58
2	59	59	44	42	46	50
2	53	53	53	32	41	45
2	17	45	33	40	28	27
2	50	61	31	29	32	37
2	31	43	52	22	52	35
2	36	36	41	37	48	35
2	60	64	59	56	59	64
2	46	40	30	19	37	27
2	59	43	56	48	53	52
2	44	40	48	43	38	40
3	30	48	39	54	31	38
3	44	41	47	40	53	42
3	30	49	33	30	44	32
3	19	38	39	40	32	27
3	44	62	38	61	44	51
3	35	42	41	22	27	28
3	61	40	59	53	48	53
3	25	31	42	44	35	29
3	60	64	50	55	68	63
3	55	59	31	60	60	53
3	54	38	33	53	53	43
3	47	49	50	34	54	45
4	61	55	64	60	37	59
4	58	42	49	53	51	50
4	51	55	62	43	49	54
4	49	54	41	50	40	46
4	50	24	48	48	44	38
4	34	44	41	52	52	42
4	55	41	60	58	70	58
4	48	24	43	19	50	29
4	36	33	35	36	45	31
4	38	29	31	50	38	31
4	48	24	40	47	46	36
4	52	27	55	45	42	41
4	61	40	52	55	62	54
4	58	19	54	29	51	37
4	47	53	47	43	48	47
4	49	58	55	62	59	60
4	52	46	42	46	60	48
4	45	34	52	33	45	38
4	58	35	47	56	32	44
4	60	59	61	54	59	62
4	47	57	54	60	57	57
4	49	37	52	26	43	37
4	50	53	63	36	34	47
4	45	61	62	30	32	46
4	62	53	49	46	55	54
4	68	64	57	61	66	68
4	40	39	41	37	42	35
4	53	38	49	65	37	48

## Sheet: SDP Pre Music Listening
Group	Annoyed - Pleased	Melancholic - Contented	Lonely - Cared for	Timid - Bold	Dull - Bright	Indifferent - Caring	Sleepy - Alert	Gloomy - Cheerful	Despairing - Hopeful	Unfulfilled - Satisfied	Sad - Happy	Weak - Strong	Detatched - Connected	Awful - Nice	Blue - Delighted	Anxious - Calm	Dispirited - Lifted	Bitter - Joyful	Upset - Composed	Unsentimental - Nostalgic	Bored - Excited	Regretful - Defiant	Heavy - Light	Close-minded - Broad-minded	Wornout - Active	Overwhelmed - In control	Cold - Warm	Irritated - Tranquil	Distressed - Safe
1	12	18	54	76	6	9	30	39	55	29	44	0	4	61	23	48	6	57	75	68	33	45	59	44	0	28	61	11	93
1	49	28	54	65	43	43	64	56	56	34	46	38	38	53	46	79	30	55	55	55	71	57	28	73	39	76	46	54	55
1	37	50	100	50	24	35	0	34	73	20	63	13	64	64	50	50	50	50	50	50	50	50	20	50	50	50	50	50	50
1	79	67	71	53	53	29	25	46	34	53	53	52	32	56	44	45	45	56	53	52	48	47	31	74	41	75	36	59	48
1	42	22	11	25	42	0	21	32	41	38	31	56	40	38	44	70	24	38	70	0	32	14	33	100	43	71	57	35	77
1	81	35	28	27	71	84	61	63	37	75	68	29	34	70	74	13	66	17	89	91	70	74	8	90	22	19	82	87	87
1	21	0	0	45	33	43	89	23	0	5	0	48	31	19	0	36	0	10	22	77	45	72	0	82	0	0	45	26	0
1	28	27	24	26	27	29	23	50	50	50	50	14	17	50	20	50	50	50	50	50	50	19	22	50	50	17	50	30	50
1	67	50	34	50	63	66	32	50	50	34	44	63	40	71	50	75	64	61	100	66	68	21	50	100	40	52	50	77	100
1	76	80	25	62	41	47	70	59	46	37	30	58	46	44	45	37	45	40	41	62	41	44	40	66	63	38	32	40	41
1	30	25	6	50	33	11	0	8	37	0	37	39	31	50	40	21	36	65	68	77	57	0	15	79	8	33	70	20	24
1	25	18	0	50	50	24	50	19	35	0	24	17	34	22	10	41	39	46	48	51	59	39	0	57	0	0	12	13	13
1	6	1	4	14	2	4	6	4	2	2	2	1	36	2	3	2	2	2	1	1	25	1	1	1	1	0	2	0	1
1	30	17	8	6	7	15	44	26	16	3	15	12	2	24	32	18	3	31	60	5	27	3	9	2	17	4	38	22	36
1	50	25	25	33	0	0	29	29	50	1	27	50	39	50	39	59	50	50	50	50	0	50	35	50	35	50	50	50	50
1	82	83	56	56	50	64	85	74	20	58	55	60	82	84	64	84	68	67	96	5	71	50	52	77	78	93	42	88	99
1	50	50	50	50	50	50	44	50	50	50	50	50	50	50	50	50	50	50	81	50	50	50	50	100	25	50	50	80	100
1	64	41	16	65	35	54	43	42	27	21	37	50	28	50	27	43	47	54	68	80	53	47	41	50	50	17	60	40	50
2	89	23	77	50	50	77	33	43	50	60	49	46	65	64	49	45	51	87	87	48	70	51	52	63	38	53	87	57	65
2	50	49	49	52	52	8	0	19	38	57	28	55	1	33	8	1	30	1	3	44	0	1	5	35	4	5	3	4	6
2	52	51	53	44	50	29	37	52	54	53	51	49	53	52	52	57	53	51	56	60	52	51	58	59	45	49	40	43	57
2	50	50	40	61	61	36	37	28	35	16	50	50	11	50	50	34	27	44	60	34	59	36	15	24	22	38	44	46	46
2	50	5	8	72	50	50	50	50	50	11	13	50	76	29	50	16	50	50	50	50	50	11	11	68	12	15	53	50	50
2	25	50	1	50	17	33	6	50	27	38	50	50	38	50	33	70	50	50	50	50	39	50	28	74	13	50	59	50	50
2	100	72	69	66	12	0	39	29	70	38	50	72	0	53	50	50	35	24	72	0	50	68	1	50	0	50	15	37	99
2	39	50	50	50	50	26	77	50	50	50	50	50	34	50	50	50	50	50	50	50	50	50	29	71	40	50	50	50	50
2	46	48	28	66	22	50	17	67	12	50	70	50	63	50	50	32	50	60	50	64	63	50	50	100	30	50	50	73	100
2	50	38	29	50	29	39	8	27	21	16	25	15	10	33	34	40	34	32	39	42	39	32	25	39	15	46	42	39	45
2	57	59	37	32	62	93	38	50	50	62	50	42	53	61	50	66	52	58	79	95	36	50	37	71	45	66	55	54	50
2	50	50	50	50	65	64	66	49	50	50	46	53	45	50	44	63	50	50	50	50	50	50	50	87	52	67	58	56	58
3	87	10	90	31	35	57	7	63	83	85	50	38	67	66	50	69	66	66	67	50	50	51	29	50	53	48	73	57	98
3	70	59	58	43	53	63	68	63	66	56	55	55	62	65	61	41	45	59	54	61	55	50	48	68	28	29	52	55	73
3	29	48	50	24	50	22	39	37	42	51	48	26	26	57	47	44	41	49	41	45	48	49	50	59	22	49	50	42	51
3	18	20	22	37	22	38	31	36	50	27	49	8	50	50	28	0	0	51	50	54	51	0	0	0	0	0	56	0	50
3	0	7	0	41	39	61	14	50	63	59	54	45	38	61	50	56	55	62	99	50	53	74	27	74	33	59	65	99	99
3	27	38	11	85	25	45	5	34	31	6	42	5	22	41	29	10	41	6	9	91	50	2	6	50	1	15	55	13	39
3	50	36	37	34	20	4	17	6	4	5	21	85	8	31	22	50	21	52	84	50	50	50	9	50	1	27	15	30	64
3	44	38	22	67	64	5	10	54	65	35	55	60	15	80	41	82	58	57	70	18	28	89	76	69	37	86	28	40	79
3	80	61	0	70	59	64	32	37	50	36	35	39	41	50	47	44	40	37	63	47	60	34	40	79	31	43	62	33	57
3	20	27	11	19	11	3	15	18	25	7	28	25	9	24	30	16	21	25	28	62	35	19	14	23	17	4	26	29	34
3	31	55	71	79	65	61	34	71	50	50	59	63	50	60	50	33	50	50	50	50	37	50	44	50	50	77	50	28	50
3	50	1	13	27	12	32	41	1	1	1	0	0	1	16	0	0	1	14	9	67	52	12	0	40	1	8	40	43	0
3	26	50	15	26	29	68	2	38	65	32	23	4	22	29	30	36	44	50	50	56	26	45	32	41	11	41	54	27	55
4	78	90	52	46	53	56	66	77	56	53	74	50	52	59	63	67	52	63	83	51	80	51	59	68	53	74	64	86	95
4	100	100	99		76	91	100	90	99	100	99	89	91	99	50	50	50	50	50	50	77	50	78	50	50	50	50	50	50
4	82	90	91	83	89	83	91	95	93	99	95	81	92	89	94	86	94	90	86	74	86	67	93	93	99	87	92	80	94
4	91	87	80	52	63	91	54	93	93	93	91	59	70	78	87	94	66	78	76	56	56	65	92	92	55	79	30	80	68
4	84	82	90	62	71	80	69	67	79	75	88	73	80	94	89	97	88	96	94	40	53	75	77	91	70	83	78	82	95
4	100	100	99	99	100	99	90	100	100	99	96	94	99	100	89	87	91	94	92	93	94	75	83	91	86	93	67	72	95
4	60	61	62	51	51	51	62	62	77	66	66	62	63	81	62	71	63	63	79	54	54	55	55	57	70	55	58	77	89
4	58	57	55	50	49	50	36	56	57	50	55	49	57	69	50	70	50	68	70	50	63	57	65	62	56	60	73	77	92
4	64	55	57	78	74	73	11	54	58	55	52	65	58	67	62	70	60	73	63	55	25	59	58	69	67	36	38	57	54
4	83	92	96	79	97	94	96	94	91	97	89	81	97	97	85	89	87	84	87	8	84	54	88	95	89	91	51	93	96
4	100	99	99	100	100	100	76	94	97	96	94	100	98	98	96	100	98	98	95	99	98	99	99	100	100	98	98	97	100
4	77	56	69	45	64	67	65	64	79	63	53	61	66	64	64	69	67	73	70	42	55	56	66	73	66	72	62	75	76
4	93	88	93	84	90	98	88	94	97	95	97	93	93	98	96	96	95	98	95	96	97	97	98	98	95	93	94	98	100
4	77	67	99	54	73	59	40	67	73	81	91	61	80	75	74	78	73	79	84	53	65	70	78	76	34	84	63	74	83
4	81	88	79	50	40	29	38	62	73	84	71	61	32	71	67	85	63	59	71	17	32	65	34	56	75	71	37	36	88
4	81	62	68	50	82	100	89	77	100	45	100	92	65	100	80	73	66	67	100	33	45	76	54	100	75	100	41	86	100
4	51	56	52	48	51	56	30	51	55	53	50	43	50	50	51	70	51	50	52	24	50	50	42	63	42	47	44	56	56
4	70	70	71	50	50	50	39	60	61	50	66	58	58	71	60	76	60	60	74	55	56	50	51	50	40	66	51	66	67
4	61	50	72	50	34	50	66	50	45	65	50	60	69	83	73	75	50	77	50	68	50	68	50	83	76	50	82	77	84
4	80	91	80	79	81	59	52	63	81	75	83	57	55	51	58	61	64	55	95	33	74	79	59	78	54	41	78	63	100
4	100	100	100	72	73	85	85	100	100	86	100	85	100	100	100	76	88	100	83	60	90	50	74	100	100	89	89	77	100
4	89	93	85	61	89	82	83	85	84	80	87	72	95	89	87	90	92	87	84	89	80	73	55	83	80	92	41	88	88
4	87	79	83	60	71	83	76	73	80	68	82	72	79	73	74	79	72	82	91	71	77	50	81	94	81	77	50	79	82
4	94	94	97	69	71	93	91	92	89	95	95	93	94	94	95	65	96	94	95	50	68	50	93	94	99	99	100	77	100
4	100	100	100	100	100	100	100	100	100	100	100	100	99	99	100	97	100	100	100	70	100	53	91	100	100	100	100	95	100
4	90	50	94	50	83	94	83	76	98	76	92	50	89	91	98	80	84	86	90	52	87	50	75	85	85	70	70	85	100
4	92	93	94	66	91	93	94	83	93	84	84	89	89	89	71	75	76	77	92	50	76	50	69	94	78	77	75	87	94
4	78	79	99	50	79	99	98	98	97	98	99	87	98	99	99	84	88	98	96	50	50	50	84	84	87	85	84	50	97
4	100	50	0	80	100	67	100	100	100	100	100	100	100	100	100	100	100	100	100	50	100	50	50	78	96	100	78	100	100

## Sheet: SDP Post Music Listening 
Group	Annoyed - Pleased	Melancholic - Contented	Lonely - Cared for	Timid - Bold	Dull - Bright	Indifferent - Caring	Sleepy - Alert	Gloomy - Cheerful	Despairing - Hopeful	Unfulfilled - Satisfied	Sad - Happy	Weak - Strong	Detatched - Connected	Awful - Nice	Blue - Delighted	Anxious - Calm	Dispirited - Lifted	Bitter - Joyful	Upset - Composed	Unsentimental - Nostalgic	Bored - Excited	Regretful - Defiant	Heavy - Light	Close-minded - Broad-minded	Wornout - Active	Overwhelmed - In control	Cold - Warm	Irritated - Tranquil	Distressed - Safe
1	95	79	57	88	77	42	75	70	58	76	74	62	68	72	79	86	90	68	74	99	70	37	70	89	36	55	82	60	68
1	66	26	54	55	55	56	26	50	50	41	41	53	53	53	40	77	65	53	68	81	72	37	38	54	42	65	43	67	58
1	32	32	50	50	50	30	20	30	50	50	30	30	30	50	50	50	50	50	50	50	50	50	34	50	50	50	50	50	50
1	74	75	57	57	67	54	40	54	57	57	59	58	47	59	54	63	56	57	77	76	66	64	45	77	53	83	41	69	50
1	34	20	39	40	46	36	41	44	12	24	38	70	40	43	39	79	34	37	30	26	36	58	35	100	37	65	42	31	56
1	83	83	19	3	83	98	3	83	81	64	69	16	73	88	67	84	71	77	65	77	68	65	83	89	26	64	59	88	88
1	50	0	0	48	50	50	88	14	0	5	0	8	23	23	0	60	0	19	50	94	50	62	0	78	0	0	25	32	0
1	50	58	27	50	56	56	24	58	57	59	60	57	27	50	61	50	50	50	56	61	50	24	27	50	23	50	50	50	50
1	77	49	47	48	56	60	27	50	58	62	39	68	45	87	40	89	57	62	100	86	59	30	43	100	45	71	66	90	100
1	84	78	70	82	79	72	80	79	80	83	81	82	80	77	81	73	81	83	77	64	81	64	73	80	83	74	71	72	75
1	71	81	74	63	79	77	37	65	76	65	63	59	62	62	59	32	76	67	50	71	67	38	73	74	37	42	64	40	50
1	57	12	12	16	41	28	24	34	57	37	34	31	47	40	36	53	43	50	56	54	65	25	42	55	58	58	20	56	54
1	1	1	2	29	2	2	12	1	2	1	1	1	30	3	2	11	3	3	2	3	2	1	1	1	1	2	1	1	1
1	59	45	19	37	66	39	58	67	28	32	19	7	9	55	16	40	65	69	54	74	45	10	69	8	25	19	60	78	60
1	60	61	50	100	71	50	68	50	57	60	50	69	50	50	50	61	57	50	50	57	50	57	50	50	74	57	50	57	100
1	90	85	71	62	62	50	78	34	26	87	71	53	79	69	19	87	84	80	80	18	68	50	30	79	66	91	37	94	97
1	100	100	100	72	100	100	79	100	100	100	100	75	100	100	100	100	100	100	100	74	91	50	100	100	100	100	50	100	100
1	58	57	24	64	53	42	60	54	45	39	50	50	58	41	38	65	53	44	56	85	55	39	43	53	44	24	43	55	50
2	92	86	79	55	64	69	66	78	68	75	88	83	86	81	85	76	74	84	81	56	74	55	60	80	83	78	87	83	87
2	77	70	54	53	54	53	53	52	50	50	50	50	51	55	50	50	50	50	50	53	50	56	55	52	50	51	49	50	52
2	63	62	40	33	72	61	27	76	62	80	67	53	38	57	62	63	74	62	64	96	68	60	64	53	31	47	30	70	54
2	50	32	39	45	47	45	45	47	44	35	40	46	42	50	42	50	50	50	54	61	50	35	41	44	45	46	54	54	54
2	72	50	50	81	57	64	65	56	57	20	5	50	75	56	56	65	60	60	61	69	53	6	6	57	50	71	54	74	75
2	60	65	16	50	19	43	1	50	38	21	44	50	50	50	35	45	50	50	63	50	50	50	50	50	12	50	64	57	57
2	99	99	82	78	71	1	59	66	78	65	59	100	50	50	72	85	74	58	65	22	65	74	75	74	1	75	76	75	100
2	62	63	64	50	50	66	67	66	67	72	73	50	74	50	54	81	60	62	63	79	50	50	50	70	66	50	64	81	71
2	83	85	85	77	80	71	78	86	97	74	99	75	77	79	70	69	97	87	86	99	87	50	69	99	56	50	50	69	99
2	53	46	25	50	31	44	25	31	26	27	29	8	23	50	47	50	50	37	44	50	50	8	19	50	35	50	50	46	44
2	96	95	56	85	98	57	55	54	50	66	82	59	58	55	68	50	69	62	75	90	99	50	70	99	67	69	70	50	64
2	52	53	51	50	60	56	55	57	55	54	54	54	51	52	46	64	54	52	53	47	52	53	52	80	38	54	53	58	58
3	95	85	100	54	54	55	38	58	99	100	28	41	100	79	60	100	48	93	100	100	60	60	22	79	32	54	91	91	100
3	90	85	83	73	71	82	71	79	79	78	81	67	74	80	81	77	76	79	61	74	65	54	73	79	62	68	74	74	79
3	50	40	50	21	47	52	50	48	45	52	45	23	46	62	41	46	52	53	47	80	52	57	51	73	18	36	50	66	54
3	73	84	50	50	50	50	50	50	50	50	60	50	51	54	54	53	52	62	52	50	50	50	50	50	50	50	50	50	50
3	87	46	86	43	45	60	15	50	72	83	53	46	41	60	58	70	50	70	99	50	57	90	42	90	30	57	56	92	99
3	42	57	19	89	63	50	32	48	81	30	50	44	36	37	40	22	67	55	50	97	45	47	41	56	26	34	50	44	38
3	66	65	56	60	55	60	58	52	50	36	42	70	54	50	36	62	56	74	87	61	50	98	41	32	23	31	4	64	50
3	89	84	89	98	94	41	70	54	85	14	65	96	96	78	58	72	87	53	42	65	37	97	42	84	76	78	42	50	73
3	100	70	50	73	74	66	68	76	63	58	67	57	50	72	69	66	68	70	50	50	68	64	67	76	57	56	71	75	71
3	43	37	22	29	56	33	17	36	39	36	36	30	58	40	41	26	41	37	39	71	55	29	37	57	17	14	57	53	43
3	64	61	50	62	70	62	64	63	50	73	60	59	72	62	60	42	79	57	62	89	74	58	67	50	60	69	50	39	57
3	61	20	12	23	25	13	65	13	1	0	1	48	9	15	5	0	4	26	9	91	51	25	8	50	6	7	46	50	27
3	90	67	30	23	28	23	2	11	69	32	25	2	6	26	10	28	14	22	23	60	13	20	14	65	2	40	18	32	31
4	94	90	53	66	61	64	69	75	54	70	81	51	62	72	81	62	71	65	63	51	63	52	62	65	56	79	76	67	93
4	99	99	90	50	91	99	100	100	99	99	99	92	93	100	93	50	50	50	50	50	99	0	50	99	50	50	50	50	50
4	90	93	88	77	88	90	87	98	94	99	94	87	91	93	93	94	95	90	96	61	88	76	93	96	94	92	93	93	93
4	66	66	52	89	58	59	99	54	55	55	65	98	56	56	57	44	55	64	62	55	96	92	53	54	94	68	87	46	83
4	91	87	86	67	70	79	72	91	89	79	97	65	79	95	92	95	84	96	96	56	89	79	82	85	85	83	88	94	98
4	100	100	100	90	86	90	83	93	96	95	96	93	92	93	97	84	88	93	88	88	99	74	80	79	94	91	94	86	90
4	81	80	80	50	58	67	70	71	73	75	84	54	64	84	79	89	86	86	89	86	85	74	77	79	79	78	63	91	84
4	50	74	59	58	50	56	56	57	56	54	55	49	61	69	54	60	54	56	70	50	57	54	56	59	55	51	64	64	83
4	61	54	54	59	59	58	20	59	59	55	62	65	63	67	61	69	56	54	55	50	51	57	56	60	63	58	48	54	67
4	98	96	95	66	94	96	96	97	97	96	96	90	97	98	98	99	98	97	100	28	84	56	98	98	93	93	76	98	98
4	100	100	98	100	100	100	98	100	98	100	100	100	100	98	100	100	100	100	99	100	100	100	100	100	100	100	100	100	100
4	96	94	85	75	97	76	90	99	98	100	99	84	86	97	97	83	88	98	91	97	80	70	96	85	86	87	97	86	95
4	99	98	97	97	99	99	99	100	99	100	100	99	99	100	99	100	99	99	98	100	98	87	98	99	98	98	99	99	100
4	77	76	75	54	55	38	30	54	56	64	62	52	69	67	66	62	65	74	62	68	57	56	64	69	40	84	72	74	81
4	86	81	82	75	81	64	73	82	81	74	86	72	70	82	84	76	88	88	82	74	72	73	65	86	68	80	78	75	90
4	100	100	100	100	100	100	87	88	100	78	95	100	100	100	85	100	87	88	99	61	75	57	84	100	72	100	100	94	100
4	57	53	55	46	57	56	52	70	60	60	63	52	57	79	80	69	72	82	63	49	66	51	56	59	52	60	57	61	59
4	80	81	81	50	69	69	63	63	71	69	75	62	64	70	62	77	76	77	77	64	64	53	75	63	62	72	71	79	79
4	82	87	86	30	69	50	75	74	64	71	77	68	50	77	67	37	68	67	50	50	67	68	69	86	82	50	79	70	79
4	91	97	72	83	83	87	87	80	83	93	86	60	62	66	73	58	73	77	100	56	64	78	77	73	76	100	82	85	100
4	100	100	100	77	100	100	90	100	100	100	100	91	100	99	100	75	100	100	87	61	90	50	90	100	100	89	100	74	100
4	93	94	86	73	82	92	96	95	97	95	95	93	93	93	96	75	84	85	80	70	85	64	63	91	93	70	36	61	88
4	100	100	91	71	77	83	92	88	90	79	90	89	85	90	86	82	85	92	83	81	89	50	86	100	91	80	100	92	50
4	97	98	97	71	97	98	90	97	98	99	95	79	92	92	93	96	94	96	96	57	96	50	93	95	95	68	97	81	99
4	100	7	100	50	65	100	66	100	100	100	90	100	100	100	100	100	100	100	100	100	70	50	100	100	100	100	100	100	100
4	98	41	98	50	99	99	46	98	98	98	96	50	97	97	97	97	95	95	94	59	97	50	88	89	95	95	96	89	98
4	94	94	90	94	95	97	96	94	94	97	97	88	90	90	91	88	93	94	93	50	94	50	87	97	89	90	92	75	97
4	86	98	97	50	84	99	99	97	97	97	98	91	97	99	97	89	92	98	94	50	50	50	87	86	87	89	89	50	99
4	100	50	50	100	100	74	100	100	100	100	100	100	78	100	100	99	100	100	100	76	100	50	79	76	100	100	78	100	100
